# Supplementary material for: Assessment of Growth, Yield, and Nutrient Uptake of Mediterranean Tomato Landraces in Response to Salinity Stress
Source: Plants (Basel). 2023 Oct 12;12(20):3551. doi: 10.3390/plants12203551 (PMC10610299; doi:10.3390/plants12203551)
Supplement: Supplementary file 1 [file plants-12-03551-s001.zip]

Archive with 1 entries (1 files):
- plants-2632711-supplementary.pdf
